# Supplementary material for: Effectiveness of thinner polyvinyl alcohol fibers on mechanical properties and cost effectiveness of office automation floor panels
Source: PLoS One. 2025 May 22;20(5):e0324126. doi: 10.1371/journal.pone.0324126 (PMC12097561; doi:10.1371/journal.pone.0324126)
Supplement: S1 File — (ZIP) [file pone.0324126.s001.zip]

Archive with 13 entries (13 files):
- Fig 10.tif
- Fig 11.tif
- Fig 12.tif
- Fig 13.tif
- Fig 1.tif
- Fig 2.tif
- Fig 3.tif
- Fig 4.tif
- Fig 5.tif
- Fig 6.tif
- Fig 7.tif
- Fig 8.tif
- Fig 9.tif
