# Supplementary material for: Effectiveness of thinner polyvinyl alcohol fibers on mechanical properties and cost effectiveness of office automation floor panels
Source: PLoS One. 2025 May 22;20(5):e0324126. doi: 10.1371/journal.pone.0324126 (PMC12097561; doi:10.1371/journal.pone.0324126)
Supplement: S2 File — (ZIP) [file pone.0324126.s002.zip]

Archive with 5 entries (5 files):
- Cost of one panel.xlsx
- Radar chat.xlsx
- Test Data and analysis 1.xls
- Test Data and analysis 2.xls
- Test data and analysis 3.xls
