# Supplementary material for: Effectiveness of thinner polyvinyl alcohol fibers on mechanical properties and cost effectiveness of office automation floor panels
Source: PLoS One. 2025 May 22;20(5):e0324126. doi: 10.1371/journal.pone.0324126 (PMC12097561; doi:10.1371/journal.pone.0324126)
Supplement: S2 File — (ZIP) [file pone.0324126.s002.zip › Cost of one panel.xlsx]

## Sheet: Cost
Summary of cost calculation
Items	REC15HDM	RECS100CM
Sizes of panel (cm)	50×50×2.2	50×50×2.3
Volume of panel (liter)	5.5	5.75
Weight of fiber per panel (kg)	0.086	0.24
Weight of cement per panel (kg)	6.32	6.55
Weight of sand per panel (kg)	5.07	5.09
Unit cost of fiber (US$/kg)	5	5
Unit cost of cement (US$/kg)	0.06	0.06
Unit cost of sand (US$/kg)	0.019	0.019
Cost of fiber (US$)	0.43	1.12
Cost of cement (US$)	0.39	0.41
Cost of sand (US$)	0.1	0.11
Total cost (US$)	0.92	1.64
Decrease in cost (%)	43.9
