# Supplementary material for: Effectiveness of thinner polyvinyl alcohol fibers on mechanical properties and cost effectiveness of office automation floor panels
Source: PLoS One. 2025 May 22;20(5):e0324126. doi: 10.1371/journal.pone.0324126 (PMC12097561; doi:10.1371/journal.pone.0324126)
Supplement: S2 File — (ZIP) [file pone.0324126.s002.zip › Radar chat.xlsx]

## Sheet: rador
Thickness
10	2400	1248	3922.7	4758
10.5	2500	1385.5	3922.7	4758
11	2600	1523	3922.7	4758
11.5	2700	1660.5	3922.7	4758																													Content (kg)						Cost
12	2800	1798	3922.7	4758																									length	breadth	thickness	Volume	fiber		Cement		Sand		fiber		Cement		Sand		Total cost
12.5	2900	1935.5	3922.7	4758																													REC!5	RECS100	REC!5	RECS100	REC!5	RECS100	REC!5	RECS100	REC!5	RECS100	REC!5	RECS100	REC!5	RECS100
13	3000	2073	3922.7	4758												Fiber content	REC15	RECS100										0.125	50	50	0.5	1.25	0.0210075	0.0520784	1.43686	1.42481	1.15137	1.10566	0.105038	0.260392	0.0862117	0.0854887	0.0218761	0.0210076	0.213125	0.366888
13.5	3100	2210.5	3922.7	4758												0	972.57	1242	3922.7									0.15	50	50	0.6	1.5	0.025209	0.0624941	1.72423	1.70977	1.38165	1.3268	0.126045	0.31247	0.103454	0.102586	0.0262513	0.0252092	0.25575	0.440266
14	3200	2348	3922.7	4758												100	1310.43	1359.2	3922.7									0.175	50	50	0.7	1.75	0.0294105	0.0729098	2.01161	1.99474	1.61192	1.54793	0.147053	0.364549	0.120696	0.119684	0.0306266	0.0294107	0.298376	0.513644
14.5	3300	2485.5	3922.7	4758												200	1648.29	1476.4	3922.7									0.2	50	50	0.8	2	0.033612	0.0833255	2.29898	2.2797	1.8422	1.76906	0.16806	0.416627	0.137939	0.136782	0.0350018	0.0336122	0.341001	0.587022
15	3400	2623	3922.7	4758												300	1986.15	1593.6	3922.7									0.225	50	50	0.9	2.25	0.0378135	0.0937411	2.58635	2.56466	2.07247	1.9902	0.189068	0.468706	0.155181	0.15388	0.039377	0.0378137	0.383626	0.660399
15.5	3500	2760.5	3922.7	4758												400	2324.01	1710.8	3922.7									0.25	50	50	1	2.5	0.042015	0.104157	2.87372	2.84962	2.30275	2.21133	0.210075	0.520784	0.172423	0.170977	0.0437522	0.0420153	0.426251	0.733777
16	3600	2898	3922.7	4758												500	2661.87	1828	3922.7									0.275	50	50	1.1	2.75	0.0462166	0.114573	3.16109	3.13459	2.53302	2.43246	0.231083	0.572863	0.189666	0.188075	0.0481274	0.0462168	0.468876	0.807155
16.5	3700	3035.5	3922.7	4758												600	2999.73	1945.2	3922.7									0.3	50	50	1.2	3	0.0504181	0.124988	3.44847	3.41955	2.7633	2.6536	0.25209	0.624941	0.206908	0.205173	0.0525027	0.0504183	0.511501	0.880532
17	3800	3173	3922.7	4758												700	3337.59	2062.4	3922.7									0.325	50	50	1.3	3.25	0.0546196	0.135404	3.73584	3.70451	2.99357	2.87473	0.273098	0.677019	0.22415	0.222271	0.0568779	0.0546198	0.554126	0.95391
17.5	3900	3310.5	3922.7	4758												800	3675.45	2179.6	3922.7									0.35	50	50	1.4	3.5	0.0588211	0.14582	4.02321	3.98947	3.22385	3.09586	0.294105	0.729098	0.241393	0.239368	0.0612531	0.0588214	0.596751	1.02729
18	4000	3448	3922.7	4758												900	4013.31	2296.8	3922.7									0.375	50	50	1.5	3.75	0.0630226	0.156235	4.31058	4.27444	3.45412	3.31699	0.315113	0.781176	0.258635	0.256466	0.0656283	0.0630229	0.639376	1.10067
18.5	4100	3585.5	3922.7	4758												1000	4351.17	2414	3922.7									0.4	50	50	1.6	4	0.0672241	0.166651	4.59796	4.5594	3.6844	3.53813	0.33612	0.833255	0.275877	0.273564	0.0700035	0.0672244	0.682001	1.17404
19	4200	3723	3922.7	4758												1100	4689.03	2531.2	3922.7									0.425	50	50	1.7	4.25	0.0714256	0.177067	4.88533	4.84436	3.91467	3.75926	0.357128	0.885333	0.29312	0.290662	0.0743788	0.071426	0.724626	1.24742
19.5	4300	3860.5	3922.7	4758												1200	5026.89	2648.4	3922.7									0.45	50	50	1.8	4.5	0.0756271	0.187482	5.1727	5.12933	4.14495	3.98039	0.378135	0.937411	0.310362	0.30776	0.078754	0.0756275	0.767251	1.3208
20	4400	3998	3922.7	4758												1300		2765.6	3922.7									0.475	50	50	1.9	4.75	0.0798286	0.197898	5.46007	5.41429	4.37522	4.20153	0.399143	0.98949	0.327604	0.324857	0.0831292	0.079829	0.809877	1.39418
20.5	4500	4135.5	3922.7	4758												1400		2882.8	3922.7									0.5	50	50	2	5	0.0840301	0.208314	5.74745	5.69925	4.6055	4.42266	0.420151	1.04157	0.344847	0.341955	0.0875044	0.0840305	0.852502	1.46755
21	4600	4273	3922.7	4758												1500		3000	3922.7									0.525	50	50	2.1	5.25	0.0882316	0.218729	6.03482	5.98421	4.83577	4.64379	0.441158	1.09365	0.362089	0.359053	0.0918797	0.0882321	0.895127	1.54093
21.5	4700	4410.5	3922.7	4758												1600		3117.2	3922.7									0.55	50	50	2.2	5.5	0.0924331	0.229145	6.32219	6.26918	5.06605	4.86493	0.462166	1.14573	0.379331	0.37615	0.0962549	0.0924336	0.937752	1.61431
22	4800	4548	3922.7	4758												1700		3234.4	3922.7									0.575	50	50	2.3	5.75	0.0966346	0.239561	6.60956	6.55414	5.29632	5.08606	0.483173	1.1978	0.396574	0.393248	0.10063	0.0966351	0.980377	1.68769
22.5	4900	4685.5	3922.7	4758												1800		3351.6	3922.7
23	5000	4823	3922.7	4758												1900		3468.8	3922.7
																2000		3586	3922.7
																2100		3703.2	3922.7
																2200		3820.4	3922.7
																2300		3937.6	3922.7							0.827586
																2400		4054.8	3922.7
																2500		4172	3922.7
																2600		4289.2	3922.7
																2700		4406.4	3922.7
																2800		4523.6	3922.7
																2900		4640.8	3922.7
																3000		4758	3922.7
																3100		4875.2	3922.7
									Content (kg)					Cost
Thickness mod.		length	breadth	thickness		Volume		Fiber (5)	fiber		Cement		Sand		fiber		Cement		Sand		Total cost
				REC!5	RECS100	REC!5	RECS100		REC!5	RECS100	REC!5	RECS100	REC!5	RECS100	REC!5	RECS100	REC!5	RECS100	REC!5	RECS100	REC!5	RECS100
	0.55	50	50	2.2	2.3	5.5	5.75	0	0	0	6.32219	6.26917	5.06605	4.86493	0	0	0.379331	0.37615	0.0962549	0.0924336	0.475586	0.387988
	0.55	50	50	2.2	2.3	5.5	5.75	0.1	0.00420151	0.0104157	6.32219	6.26917	5.06605	4.86493	0.0210075	0.0520784	0.379331	0.37615	0.0962549	0.0924336	0.496594	0.431109
	0.55	50	50	2.2	2.3	5.5	5.75	0.2	0.00840301	0.0208314	6.32219	6.26917	5.06605	4.86493	0.0420151	0.104157	0.379331	0.37615	0.0962549	0.0924336	0.517601	0.474229
	0.55	50	50	2.2	2.3	5.5	5.75	0.3	0.0126045	0.031247	6.32219	6.26917	5.06605	4.86493	0.0630226	0.156235	0.379331	0.37615	0.0962549	0.0924336	0.538609	0.51735
	0.55	50	50	2.2	2.3	5.5	5.75	0.4	0.016806	0.0416627	6.32219	6.26917	5.06605	4.86493	0.0840301	0.208314	0.379331	0.37615	0.0962549	0.0924336	0.559616	0.560471
	0.55	50	50	2.2	2.3	5.5	5.75	0.5	0.0210075	0.0520784	6.32219	6.26917	5.06605	4.86493	0.105038	0.260392	0.379331	0.37615	0.0962549	0.0924336	0.580624	0.603592
	0.55	50	50	2.2	2.3	5.5	5.75	0.6	0.025209	0.0624941	6.32219	6.26917	5.06605	4.86493	0.126045	0.31247	0.379331	0.37615	0.0962549	0.0924336	0.601631	0.646713
	0.55	50	50	2.2	2.3	5.5	5.75	0.7	0.0294105	0.0729098	6.32219	6.26917	5.06605	4.86493	0.147053	0.364549	0.379331	0.37615	0.0962549	0.0924336	0.622639	0.689834
	0.55	50	50	2.2	2.3	5.5	5.75	0.8	0.033612	0.0833254	6.32219	6.26917	5.06605	4.86493	0.16806	0.416627	0.379331	0.37615	0.0962549	0.0924336	0.643646	0.732955
	0.55	50	50	2.2	2.3	5.5	5.75	0.9	0.0378135	0.0937411	6.32219	6.26917	5.06605	4.86493	0.189068	0.468706	0.379331	0.37615	0.0962549	0.0924336	0.664654	0.776076
	0.55	50	50	2.2	2.3	5.5	5.75	1	0.042015	0.104157	6.32219	6.26917	5.06605	4.86493	0.210075	0.520784	0.379331	0.37615	0.0962549	0.0924336	0.685661	0.819197
	0.55	50	50	2.2	2.3	5.5	5.75	1.1	0.0462166	0.114572	6.32219	6.26917	5.06605	4.86493	0.231083	0.572862	0.379331	0.37615	0.0962549	0.0924336	0.706669	0.862318
	0.55	50	50	2.2	2.3	5.5	5.75	1.2	0.0504181	0.124988	6.32219	6.26917	5.06605	4.86493	0.25209	0.624941	0.379331	0.37615	0.0962549	0.0924336	0.727677	0.905439
	0.55	50	50	2.2	2.3	5.5	5.75	1.3	0.0546196	0.135404	6.32219	6.26917	5.06605	4.86493	0.273098	0.677019	0.379331	0.37615	0.0962549	0.0924336	0.748684	0.94856
	0.55	50	50	2.2	2.3	5.5	5.75	1.4	0.0588211	0.14582	6.32219	6.26917	5.06605	4.86493	0.294105	0.729098	0.379331	0.37615	0.0962549	0.0924336	0.769692	0.99168
	0.55	50	50	2.2	2.3	5.5	5.75	1.5	0.0630226	0.156235	6.32219	6.26917	5.06605	4.86493	0.315113	0.781176	0.379331	0.37615	0.0962549	0.0924336	0.790699	1.0348
	0.55	50	50	2.2	2.3	5.5	5.75	1.6	0.0672241	0.166651	6.32219	6.26917	5.06605	4.86493	0.33612	0.833254	0.379331	0.37615	0.0962549	0.0924336	0.811707	1.07792
	0.55	50	50	2.2	2.3	5.5	5.75	1.7	0.0714256	0.177067	6.32219	6.26917	5.06605	4.86493	0.357128	0.885333	0.379331	0.37615	0.0962549	0.0924336	0.832714	1.12104
	0.55	50	50	2.2	2.3	5.5	5.75	1.8	0.0756271	0.187482	6.32219	6.26917	5.06605	4.86493	0.378135	0.937411	0.379331	0.37615	0.0962549	0.0924336	0.853722	1.16416
	0.55	50	50	2.2	2.3	5.5	5.75	1.9	0.0798286	0.197898	6.32219	6.26917	5.06605	4.86493	0.399143	0.98949	0.379331	0.37615	0.0962549	0.0924336	0.874729	1.20728
	0.55	50	50	2.2	2.3	5.5	5.75	2	0.0840301	0.208314	6.32219	6.26917	5.06605	4.86493	0.420151	1.04157	0.379331	0.37615	0.0962549	0.0924336	0.895737	1.25041
	0.55	50	50	2.2	2.3	5.5	5.75	2.1	0.0882316	0.218729	6.32219	6.26917	5.06605	4.86493	0.441158	1.09365	0.379331	0.37615	0.0962549	0.0924336	0.916744	1.29353		2.34965
	0.55	50	50	2.2	2.3	5.5	5.75	2.2	0.0924331	0.229145	6.32219	6.26917	5.06605	4.86493	0.462166	1.14572	0.379331	0.37615	0.0962549	0.0924336	0.937752	1.33665
	0.55	50	50	2.2	2.3	5.5	5.75	2.3	0.0966346	0.239561	6.32219	6.26917	5.06605	4.86493	0.483173	1.1978	0.379331	0.37615	0.0962549	0.0924336	0.958759	1.37977
	0.55	50	50	2.2	2.3	5.5	5.75	2.4	0.100836	0.249976	6.32219	6.26917	5.06605	4.86493	0.504181	1.24988	0.379331	0.37615	0.0962549	0.0924336	0.979767	1.42289
	0.55	50	50	2.2	2.3	5.5	5.75	2.5	0.105038	0.260392	6.32219	6.26917	5.06605	4.86493	0.525188	1.30196	0.379331	0.37615	0.0962549	0.0924336	1.00077	1.46601
	0.55	50	50	2.2	2.3	5.5	5.75	2.6	0.109239	0.270808	6.32219	6.26917	5.06605	4.86493	0.546196	1.35404	0.379331	0.37615	0.0962549	0.0924336	1.02178	1.50913
	0.55	50	50	2.2	2.3	5.5	5.75	2.7	0.113441	0.281223	6.32219	6.26917	5.06605	4.86493	0.567203	1.40612	0.379331	0.37615	0.0962549	0.0924336	1.04279	1.55225
	0.55	50	50	2.2	2.3	5.5	5.75	2.8	0.117642	0.291639	6.32219	6.26917	5.06605	4.86493	0.588211	1.4582	0.379331	0.37615	0.0962549	0.0924336	1.0638	1.59537
	0.55	50	50	2.2	2.3	5.5	5.75	2.9	0.121844	0.302055	6.32219	6.26917	5.06605	4.86493	0.609218	1.51027	0.379331	0.37615	0.0962549	0.0924336	1.0848	1.63849
	0.55	50	50	2.2	2.3	5.5	5.75	3	0.126045	0.31247	6.32219	6.26917	5.06605	4.86493	0.630226	1.56235	0.379331	0.37615	0.0962549	0.0924336	1.10581	1.68162		56.7275
									0.766667	0.766667
