# Supplementary material for: Effectiveness of thinner polyvinyl alcohol fibers on mechanical properties and cost effectiveness of office automation floor panels
Source: PLoS One. 2025 May 22;20(5):e0324126. doi: 10.1371/journal.pone.0324126 (PMC12097561; doi:10.1371/journal.pone.0324126)
Supplement: S2 File — (ZIP) [file pone.0324126.s002.zip › Test Data and analysis 1.xls]

## Sheet: Sheet1
OA Floor test result
Type	Fiber	Fiber content	Mesh	Adjustment	Thickness (mm)	Surface and shape	Load (N) for 2mm	Maximum load (N)	Toughness	Impact			REC 100			REC40
F①	φ100(REC)	3	No	No	23	○	4270	4758	◎			0.6			0.6	2950	2950	0	3990.7
F②	φ100(REC)	1.5			23	◎	3000	3000	○			1.5	3000	3000	0.8	3750	3560	1.8	3990.7	27.1186
Ｎ③	φ40(REC)	0.6			22	◎	2950	2950	×			3	4758	4270	1.2	5002	4636	3.6	3990.7	69.5593
Ｎ④	φ40(REC)	0.8			22	◎	3560	3750	◎
N⑤	φ40(REC)	1.2			22	○	4636	5002	◎
N⑥	φ40(REC)	1.8			19	×	2350	2275	×
Type	Fiber	Fiber content	Mesh	Adjustment	Thickness (mm)	Surface and shape	Load (N) for 2mm	Maximum load (N)	Toughness	Impact
F-1	φ40(REC)	2	No	Yes	19	◎	2475	3050	×	◎
F-2	φ40(REC)	2	No	Yes	23	◎	4450	4900	◎	◎
F-3	φ40(REC)	2	No	No	19	×	-	-	-	-
F-4(mesh)	φ40(REC)	1.5	Yes	Yes	23	◎	3350	6900	◎	◎
F-5(φ100）	φ100(REC)	3	No	Yes	23	◎	3150	3600	◎	◎
F-6（φ100-mesh)	φ100(REC)	1.5	Yes	Yes	23	◎	2500	6800	×	◎
フジミ商品（７日）	φ100(REC)	3	Yes	No	23	◎	3000	7800	◎	◎
フジミ商品（41日）	φ100(REC)	3	No	No	23	◎	4100	4900	◎	◎
