# Supplementary material for: Effectiveness of thinner polyvinyl alcohol fibers on mechanical properties and cost effectiveness of office automation floor panels
Source: PLoS One. 2025 May 22;20(5):e0324126. doi: 10.1371/journal.pone.0324126 (PMC12097561; doi:10.1371/journal.pone.0324126)
Supplement: S2 File — (ZIP) [file pone.0324126.s002.zip › Test Data and analysis 2.xls]

## Sheet: Data
Panel Test
													Thickness	Max Load	STD	CV				Yield Load
													12	1220	123.22	10.1	10	698	3922.7	950	473	65
													15	2100	193.2	9.2	10.5	835.5	3922.7	1250	565.5	78
													19	3200	243.2	7.6	11	973	3922.7	2100	658	93
Flexural Test													20	3400	183.6	5.4	11.5	1110.5	3922.7	2420	750.5	108
Thickness (mm)	Maximum load (N)	Deflection(mm)	2mm Load (N)														12	1248	3922.7		843
12	1220	9~13	1220														12.5	1385.5	3922.7		935.5
15	2100	10	1990														13	1523	3922.7		1028
20	3400	6.5	1300														13.5	1660.5	3922.7		1120.5
																	14	1798	3922.7		1213
Thickness required for (3922.7 N) Load＝ 21.9mm									21.9	3992							14.5	1935.5	3922.7		1305.5
																	15	2073	3922.7		1398
																	15.5	2210.5	3922.7		1490.5
																	16	2348	3922.7		1583
																	16.5	2485.5	3922.7		1675.5
																	17	2623	3922.7		1768
																	17.5	2760.5	3922.7		1860.5
																	18	2898	3922.7		1953
																	18.5	3035.5	3922.7		2045.5
																	19	3173	3922.7		2138		21.7262	3922.7
																	19.5	3310.5	3922.7		2230.5
																	20	3448	3922.7		2323
																	20.5	3585.5	3922.7		2415.5
																	21	3723	3922.7		2508
																	21.5	3860.5	3922.7		2600.5
																	22	3998	3922.7		2693
																	22.5	4135.5	3922.7		2785.5
																	23	4273	3922.7		2878
																	23.5	4410.5	3922.7		2970.5
																	24	4548	3922.7		3063
																	24.5	4685.5	3922.7		3155.5
																	25	4823	3922.7		3248
