# Supplementary material for: Effectiveness of thinner polyvinyl alcohol fibers on mechanical properties and cost effectiveness of office automation floor panels
Source: PLoS One. 2025 May 22;20(5):e0324126. doi: 10.1371/journal.pone.0324126 (PMC12097561; doi:10.1371/journal.pone.0324126)
Supplement: S2 File — (ZIP) [file pone.0324126.s002.zip › Test data and analysis 3.xls]

## Sheet: Comparison
	12mm	15mm	20mm			Fujimi	K1.2	K(19)	Fujimi	K1.2	K(19)
0	0	0	0	3922.7	0	0	0	0	0	0	0
0.5	290	500	2100	3922.7	0.5	3300	3500	2000	4026	4270	2440
1	595	1200	2720	3922.7	1	3500	3800	2640	4270	4636	3220.8													Thickness
1.5	820	1440	2840	3922.7	1.5	3600	3910	2800	4392	4770.2	3416													12
2	980	1550	2990	3922.7	2	3790	4100	2850	4623.8	5002	3477													15
2.5	975	1640	3060	3922.7	2.5	3900	4100	2890	4758	5002	3635.6													19
3	1000	1700	3070	3922.7	3	3800	3890	2930	4636	4745.8	3660													20
3.5	1000	1760	3180	3922.7	3.5	3500	3550	2970	4270	4331	3696.6
4	1050	1800	3240	3922.7	4	2700	3070	2980	3294	3745.4	3733.2
4.5	1090	1840	3260	3922.7	4.5			3000			3757.6
5	1100	1880	3275	3922.7	5			3030			3647.8
5.5	1120	1900	3300	3922.7	5.5			3060			3294
6	1100	1925	3360	3922.7	6			3080			2928
6.5	1110	1925	3400	3922.7	6.5			3100			2684
7	1120	1970	3300	3922.7	7			2990			2562
7.5	1115	2000	3250	3922.7	7.5			2700			2440
8	1140	2010	3100	3922.7	8			2400			2074
8.5	1160	2020	3000	3922.7	8.5			2200			1939.8
9	1185	2050	2680	3922.7	9			2100
9.5	1200	2080	2370	3922.7	9.5			2000
10	1220	2100	2180	3922.7	10			1700
10.5	1220	2000	1890	3922.7	10.5			1590
11	1220	1980	1610	3922.7
11.5	1220	1980	1400	3922.7
12	1220	1930	1320	3922.7
12.5	1220	1890	1200	3922.7
13	1220	1800	1100	3922.7
13.5	1190	1700	990	3922.7
14	1180	1700	700	3922.7
14.5	1160	1650	540	3922.7
15	1160			3922.7
15.5	1160			3922.7
16	1160			3922.7
16.5	1160			3922.7
17	1100			3922.7
17.5	1060			3922.7
18	980			3922.7
18.5	800			3922.7
19				3922.7
19.5				3922.7
20				3922.7
Maximum	1220	2100	3400	3100
Deflection	10	10	6.5	6.5
	122	210	523.077	476.923
	Thickness	Modulus
	12	122	8
	15	249	14			11	47
	19	476.923	26			12	100
	20	523.077	34			13	153
						14	206
						15	259
						16	312
						17	365
						18	418
						19	471
						20	524
						21	577
						22	630
						23	683
						24	736
						25	789
					0.5
